# Supplementary material for: Koala immunogenetics and chlamydial strain type are more directly involved in chlamydial disease progression in koalas from two south east Queensland koala populations than koala retrovirus subtypes
Source: Sci Rep. 2020 Sep 14;10:15013. doi: 10.1038/s41598-020-72050-2 (PMC7490398; doi:10.1038/s41598-020-72050-2)
Supplement: Supplementary file 1 — Supplementary file1 [file 41598_2020_72050_MOESM1_ESM.xlsx]

## Sheet: Chlamydial genotyping
Koala number	Location	Date	Anatomical site	gatA	oppA_3	hflX	gidA	enoA	hemN	fumC	MLST ST	ompA fragment	Plasmid
K11_U_T1	HV	2018-08-14	U	31	12	10	96	23	8	9	281	F	1
K11_U_T2	HV	2019-05-02	U	31	12	10	96	23	8	9	281	F	1
K11_U_T3	HV	2019-11-27	U	27	12	10	23	23	8	9	69	F	1
K1_U	HV	2018-08-14	U	27	12	10	23	23	8	9	69	F	1
K68_O	HV	2019-11-27	O	27	12	10	23	23	8	9	69	A'	1
K68_U	HV	2019-11-27	U	27	12	10	23	23	8	9	69	F	1
K2_U_T1	HV	2018-12-06	U	27	12	10	23	23	8	9	69	F	1
K2_U_T2	HV	2019-08-22	U	27	12	10	23	23	8	9	69	F	1
K15_U_T1	HV	2019-05-02	U	31	12	10	96	23	8	9	281	F	1
K15_U_T2	HV	2019-09-04	U	31	12	10	96	23	8	9	281	F	1
K15_U_T3	HV	2019-11-25	U	31	12	10	96	23	8	9	281	F	1
K14_U_T1	HV	2019-09-17	U	27	12	10	23	23	8	9	69	F	1
K14_U_T2	HV	2019-10-29	U	27	12	10	23	23	8	9	69	F	1
K3_U	HV	2018-11-14	U	27	12	10	23	23	8	9	69	F	1
K4_O	HV	2019-01-31	O	27	12	10	23	23	8	9	69	F	1
K4_U	HV	2019-01-31	U	27	12	10	23	23	8	9	69	E'	1
K66_U	HV	2019-11-19	U	27	12	10	23	23	8	9	69	F	1
K6_U	HV	2019-03-19	U	27	12	10	31	23	8	9	202	E'	1
K67_U	HV	2019-11-29	U	27	12	10	23	23	8	9	69	F	1
K7_U_T1	HV	2018-12-12	U	27	12	10	31	23	8	9	202	E'	1
K7_U_T2	HV	2019-02-05	U	27	12	10	31	23	8	9	202	E'	1
K9_U_T1	HV	2018-07-24	U	27	12	10	23	23	8	9	69	F	1
K9_U_T2	HV	2018-11-01	U	27	12	10	23	23	8	9	69	F	1
K13_U	HV	2018-06-04	U	31	12	10	96	23	8	9	281	F	1
K29_U_T1	MB	2014-04-04	U	27	12	10	31	23	8	9	202	F	1
K29_U_T2	MB	2015-04-08	U	27	12	10	31	23	8	9	202	G	1
K29_U_T3	MB	2016-04-06	U	27	12	10	31	23	8	9	202	E'	1
K29_U_T4	MB	2016-09-19	U	27	12	10	31	23	8	9	202	E'	1
K58_U	MB	2015-11-24	U	27	12	10	31	23	8	9	202	E'	1
K56_U	MB	2016-01-08	U	27	12	10	31	23	8	9	202	E'	1
K16_O_T1	MB	2013-07-31	O	27	12	10	31	23	8	9	202	Not able to be resolved	1
K16_U_T2	MB	2015-01-09	U	27	12	10	31	23	8	9	202	A'	1
K35_U_T1	MB	2014-10-16	U	27	12	10	31	23	8	9	202	G	1
K35_U_T2	MB	2015-05-13	U	27	12	10	31	23	8	9	202	E'	1
K35_U_T3	MB	2015-09-16	U	27	12	10	31	23	8	9	202	E'	1
K35_U_T4	MB	2016-04-04	U	27	12	10	31	23	8	9	202	A'	1
K18_O	MB	2015-01-09	O	27	12	10	31	23	8	9	202	G	1
K33_U_T1	MB	2013-12-05	U	27	12	10	31	23	8	9	202	Not able to be resolved	1
K33_U_T2	MB	2014-05-13	U	27	12	10	31	23	8	9	202	Bovine type (E58)	1
K57_U	MB	2016-11-29	U	27	12	10	31	23	8	9	202	F	1
K28_U	MB	2013-09-18	U	27	12	10	31	23	8	9	202	F'	1
K19_U	MB	2013-03-25	U	27	12	10	23	23	8	9	69	Not able to be resolved	1
K20_O_T1	MB	2014-04-01	O	27	12	10	31	23	8	9	202	Not able to be resolved	1
K20_U_T2	MB	2015-05-25	U	27	12	10	31	23	8	9	202	G	1
K22_U	MB	2014-11-20	U	27	12	10	23	23	8	9	69	Not able to be resolved	1
K23_U	MB	2014-04-04	U	27	12	10	31	23	8	9	202	A'	1
K40_U	MB	2014-06-25	U	27	12	10	31	23	8	9	202	E'	1
K25_U	MB	2015-01-22	U	27	12	10	31	23	8	9	202	E'	1
K46_U_T1	MB	2015-12-16	U	27	12	10	31	23	8	9	202	E'	1
K46_U_T2	MB	2016-06-16	U	27	12	10	31	23	8	9	202	E'	1
K46_U_T3	MB	2016-12-08	U	27	12	10	31	23	8	9	202	E'	1
K54_U_T1	MB	2015-09-11	U	27	12	10	23	23	8	9	69	F	1
K54_U_T2	MB	2015-11-10	U	27	12	10	23	23	8	9	69	F	1
K59_U_T1	MB	2016-01-18	U	27	12	10	31	23	8	9	202	E'	1
K59_U_T2	MB	2016-06-06	U	27	12	10	31	23	8	9	202	E'	1
K59_U_T3	MB	2016-10-27	U	27	12	10	31	23	8	9	202	E'	1
K41_U_T1	MB	2015-04-16	U	27	12	10	31	23	8	9	202	E'	1
K41_U_T2	MB	2015-09-01	U	27	12	10	31	23	8	9	202	E'	1
K51_U_T1	MB	2013-10-08	U	27	12	10	31	23	8	9	202	Not able to be resolved	1
K51_U_T2	MB	2013-12-20	U	27	12	10	31	23	8	9	202	F	1
K51_U_T3	MB	2016-12-08	U	27	12	10	31	23	8	9	202	E'	1
K26_U	MB	2014-10-30	U	27	12	10	23	23	8	9	69	Not able to be resolved	1
K62_U	MB	2016-03-17	U	27	12	10	31	23	8	9	202	E'	1
K27_O	MB	2013-04-22	O	27	Not able to be resolved	Not able to be resolved	38	23	Not able to be resolved	Not able to be resolved	novel?	G	0
K49_U_T1	MB	2014-05-01	U	27	12	10	31	23	8	9	202	E'	1
K49_U_T2	MB	2014-10-13	U	27	12	10	31	23	8	9	202	E'	1
K43_U_T2	MB	2014-05-02	U	27	12	10	31	23	8	9	202	F	1
K43_U_T1	MB	2013-11-07	U	27	12	10	31	23	8	9	202	Not able to be resolved	1
K43_U_T3	MB	2014-09-18	U	27	12	10	31	23	8	9	202	A'	1

## Sheet: MHC
Koala number	Sex	Site	UA0601	UA0801	UA0802	UA0901	UA1001	UA1101	UA2001	UA1201	UA1401	UA1501	UA1701	UA1801	UA1901	UC0101	UC0103	UC0501	UC0502	UC0901	DCB01	DCB02	DCB03	DMB01	DMB02	DMB03	DMB04	DAB10	DAB15	DAB19	DAB22	DAB23	DAB30	DAB21	DAB24	DAB37	DAB38	DAB39	DAB40	DAB41	DAB42	DBB02	DBB05	DBB04	DBB10	DBB03	DBB01	DBB14	DBB15
K01	1	1	0	1	0	1	0	1	1	0	0	0	0	0	0	0	1	0	0	0	1	0	1	1	1	0	0	0	1	1	0	0	0	1	0	0	0	0	0	0	0	1	0	0	0	0	0	0	0
K02	1	1	0	1	0	1	0	1	0	0	0	0	0	0	0	0	1	1	0	0	1	0	1	0	1	0	0	1	0	0	0	0	0	0	0	1	0	0	0	0	0	1	1	1	0	0	0	0	0
K03	2	1	0	1	0	1	0	0	0	0	0	0	0	0	0	1	0	0	0	1	1	0	0	0	1	0	0	0	0	0	0	1	0	1	1	0	0	0	0	0	0	1	0	1	0	0	0	0	0
K04	2	1	0	1	0	0	0	0	0	1	0	0	1	0	0	1	0	1	0	0	0	0	1	0	1	0	0	0	0	1	1	0	0	0	0	1	0	0	0	0	0	0	1	1	0	0	0	0	0
K06	1	1	0	1	0	0	0	1	0	0	0	0	0	0	0	1	0	0	0	0	1	0	1	0	1	0	0	0	0	1	0	0	0	1	0	0	0	0	0	0	0	1	0	0	0	0	0	0	0
K07	2	1	1	1	0	1	0	0	0	0	0	0	0	0	0	0	1	1	0	0	1	0	0	1	1	0	0	0	0	1	0	0	0	0	0	0	0	0	0	0	0	0	0	0	0	0	0	0	0
K09	1	1	0	1	0	1	0	0	0	0	0	0	0	0	0	0	1	1	0	0	1	0	1	0	1	0	0	0	0	0	0	1	0	1	0	0	0	0	0	1	0	0	0	1	0	1	0	0	0
K39	2	1	0	1	0	1	0	0	0	0	0	0	0	0	0	1	1	0	0	0	1	0	0	0	1	0	0	0	0	0	0	1	0	0	0	0	0	0	0	0	0	0	1	0	1	0	1	0	0
K11	1	1	0	1	0	1	0	0	0	0	0	0	0	0	0	1	0	0	0	0	1	0	0	1	1	0	0	0	0	1	0	0	0	1	0	0	0	1	0	0	0	1	0	0	0	0	0	0	0
K13	2	1	0	1	0	0	0	1	0	0	0	0	1	0	0	1	0	0	0	0	0	0	1	0	1	0	0	0	1	1	0	1	0	1	0	0	0	0	0	0	0	1	1	0	0	1	0	0	0
K37	1	1	0	1	0	1	0	0	0	1	0	0	0	0	0	1	0	0	0	0	1	0	0	0	1	0	0	0	1	1	0	0	0	1	0	0	0	0	0	0	0	1	0	0	0	0	0	0	0
K15	2	1	0	1	0	1	0	0	0	0	0	0	1	0	0	1	0	0	0	0	1	0	1	1	1	0	0	0	1	1	0	0	0	1	0	0	0	0	0	0	0	1	0	0	0	1	0	0	0
K34	1	1	0	1	0	1	0	1	0	0	0	0	0	0	0	1	1	0	0	0	1	0	0	1	1	0	0	0	0	0	0	0	0	1	0	0	1	0	0	0	0	1	0	0	0	0	0	0	0
K91	2	1	0	0	0	0	0	0	0	1	0	0	0	0	0	1	0	0	0	0	1	0	1	0	1	0	0	0	0	0	0	0	0	1	0	0	0	0	0	0	1	1	0	0	0	0	0	0	0
K38	1	1	0	1	0	1	0	0	0	0	1	0	0	0	0	1	0	1	0	0	1	0	0	1	1	0	0	0	1	0	0	0	0	0	0	0	0	0	0	0	0	1	0	0	0	0	1	0	0
K36	1	1	0	1	0	1	0	1	0	0	0	0	0	0	0	1	0	0	0	0	1	0	0	1	1	0	0	0	1	1	0	0	0	1	0	0	0	0	0	0	0	1	0	0	0	0	0	1	0
K66	1	1	0	1	0	0	0	1	0	1	0	0	0	0	0	1	0	0	0	0	1	0	1	1	1	0	0	0	0	1	0	0	0	0	0	0	0	0	0	0	0	1	0	0	0	0	0	0	0
K31	1	1	0	1	0	1	0	1	0	0	0	0	0	0	0	1	0	0	0	0	1	1	0	0	1	0	0	0	0	0	1	0	0	1	0	1	0	0	0	0	0	1	0	0	0	0	1	0	0
K14	1	1	0	0	0	0	0	0	0	1	0	0	0	0	0	1	0	0	0	0	1	0	1	1	1	0	0	0	0	1	0	0	0	0	0	0	0	0	0	0	0	1	0	0	0	0	0	0	1
K32	1	1	0	1	0	0	0	1	0	1	0	0	0	0	0	1	0	1	0	0	1	0	0	1	1	0	0	0	0	1	1	0	0	1	0	1	0	0	0	0	0	1	0	0	0	0	0	0	0
K16	1	2	0	0	0	0	1	0	0	1	0	0	0	0	0	1	1	0	0	0	1	0	1	1	0	0	1	0	0	1	0	0	0	1	0	0	0	0	0	0	0	1	1	0	0	0	0	0	0
K18	1	2	0	1	0	1	1	0	0	0	0	0	0	0	0	1	0	0	1	0	1	0	0	0	1	1	0	0	0	1	0	0	0	1	0	0	0	0	0	0	0	0	0	0	0	1	1	0	0
K19	2	2	0	1	0	1	0	1	0	0	0	0	0	0	0	1	0	0	0	0	0	0	0	1	0	0	1	0	0	1	0	0	0	1	0	0	0	0	0	0	0	0	0	0	0	1	0	0	0
K20	1	2	0	1	0	0	1	1	0	0	0	0	0	0	0	1	0	0	1	0	1	0	1	0	1	0	0	0	0	1	0	0	0	1	0	0	0	0	0	0	0	1	0	0	0	0	1	0	0
K08	1	2	0	1	0	1	0	0	0	0	1	0	0	0	0	1	0	0	0	0	1	0	0	1	0	0	0	0	0	0	1	0	0	0	1	1	0	0	0	0	0	0	0	0	0	1	0	0	0
K97	1	2	0	1	0	0	0	1	0	0	1	0	0	0	0	1	0	0	0	0	1	0	0	1	0	1	0	0	1	1	0	0	0	1	0	0	0	0	0	0	0	0	1	0	0	1	0	0	0
K25	1	2	0	1	0	1	0	0	0	0	0	0	0	0	0	1	0	1	0	0	1	0	0	1	0	0	0	0	1	0	0	0	0	1	0	0	0	0	0	0	0	0	0	0	0	1	1	0	0
K26	1	2	0	0	0	0	0	0	0	0	1	1	0	1	0	1	1	0	0	0	1	0	1	1	1	0	0	0	1	1	0	0	0	1	0	0	0	0	0	0	0	1	0	0	0	0	0	0	0
K27	1	2	0	0	0	0	0	0	0	0	1	0	0	0	0	1	0	0	0	0	1	0	0	1	0	0	0	0	0	1	0	0	1	0	0	0	0	0	0	0	0	0	0	0	0	1	1	0	0
K28	2	2	0	0	0	0	0	0	0	1	1	0	0	0	0	1	0	0	0	0	1	0	1	1	1	0	0	0	1	1	0	0	0	1	0	0	0	0	0	0	0	1	0	0	0	1	0	0	0
K29	2	2	0	1	0	1	0	0	0	0	0	0	0	0	0	1	0	0	0	0	1	0	1	1	0	0	0	0	0	1	0	0	1	1	0	0	0	0	0	0	0	1	0	0	0	1	0	0	0
K33	2	2	0	0	0	0	0	0	0	0	1	0	0	0	0	1	0	0	1	0	1	0	1	0	1	0	0	0	1	1	0	0	1	1	0	0	0	0	0	0	0	1	0	0	0	0	1	0	0
K35	2	2	0	0	0	0	1	0	0	0	0	0	0	0	0	1	0	0	1	0	1	0	0	1	1	0	0	0	0	1	0	0	0	1	0	0	0	0	0	0	0	0	0	0	0	1	0	0	0
K73	2	2	0	0	0	0	1	0	0	1	0	0	0	0	0	1	0	0	1	0	1	0	1	0	1	0	1	1	0	1	0	0	0	1	0	0	0	0	0	0	0	0	1	0	0	0	1	0	0
K40	1	2	0	1	1	1	0	0	0	0	0	0	0	0	0	1	0	1	0	0	1	0	1	1	0	0	0	0	1	1	0	0	0	1	0	0	0	0	0	0	0	1	0	0	0	0	0	0	0
K41	2	2	0	0	0	0	1	0	0	0	1	0	0	0	0	1	0	0	1	0	1	0	1	0	1	0	1	0	0	0	0	0	0	1	0	0	0	0	0	0	0	0	0	0	0	0	1	0	0
K43	2	2	0	1	0	1	1	0	0	0	0	0	0	0	0	1	0	0	0	0	0	1	1	0	1	1	0	0	0	0	0	0	0	1	0	0	0	0	0	0	0	0	0	0	0	0	1	0	0
K46	2	2	0	1	0	0	0	0	0	0	0	0	0	0	0	1	0	0	0	0	1	0	1	1	0	0	1	0	0	1	0	0	0	1	0	0	0	0	0	0	0	1	0	0	0	1	0	0	0
K49	1	2	0	1	0	1	0	0	0	0	1	0	0	0	0	1	0	0	0	0	1	0	0	1	0	1	0	1	0	1	0	0	0	1	1	0	0	0	0	0	0	0	0	0	0	1	0	0	0
K51	1	2	0	1	0	1	0	0	0	0	0	0	0	0	0	1	0	0	0	0	1	0	0	1	0	0	1	0	1	1	0	0	0	1	0	0	0	0	0	0	0	1	1	0	0	1	0	0	0
K54	1	2	0	0	0	0	1	0	0	0	0	0	0	0	0	1	0	0	0	0	1	0	0	1	0	0	0	0	0	1	0	0	1	0	0	0	0	0	0	0	0	0	0	0	0	1	0	0	0
K56	2	2	0	1	0	1	0	0	0	0	0	1	0	1	0	1	0	0	1	0	1	0	0	0	1	1	0	1	1	1	0	0	0	0	0	0	0	0	0	0	0	1	0	0	0	0	0	0	0
K57	2	2	0	1	0	1	1	0	0	0	0	0	0	0	0	1	0	0	0	0	1	0	0	1	0	1	0	0	1	1	0	0	0	1	0	0	0	0	0	0	0	1	0	0	0	0	0	0	0
K58	1	2	0	1	0	1	1	0	0	0	0	0	0	0	0	1	0	0	0	0	1	0	0	1	0	1	0	0	1	1	0	0	0	1	0	0	0	0	0	0	0	1	0	0	0	1	0	0	0
K59	1	2	0	1	0	1	0	0	0	0	1	0	0	0	0	1	0	0	0	0	1	0	0	1	0	1	0	0	0	1	0	0	0	1	0	0	0	0	0	0	0	1	1	0	0	0	0	0	0
K62	1	2	0	1	0	1	0	0	0	1	0	0	0	0	0	1	0	0	1	0	1	0	1	0	1	0	0	0	1	1	0	0	0	1	0	0	0	0	0	0	0	1	0	0	0	0	1	0	0
K94	2	2	0	1	0	1	0	0	0	0	1	0	0	0	0	1	0	0	0	0	1	0	1	0	0	1	1	0	1	1	0	0	0	1	0	0	0	0	0	0	0	1	0	0	0	0	0	0	0
K30	1	2	0	1	0	1	0	0	0	1	0	0	0	0	0	1	0	1	0	0	1	0	1	1	1	0	0	0	1	1	0	0	0	1	0	0	0	0	0	0	0	1	0	0	0	0	1	0	0
K87	1	2	0	0	0	0	0	0	0	1	0	1	0	1	0	1	0	0	0	0	1	0	1	0	0	1	1	0	0	1	0	0	0	1	0	0	0	0	0	0	0	1	0	0	0	1	0	0	0
K85	1	2	0	0	0	0	0	0	0	0	1	1	0	1	0	1	0	0	0	0	1	0	1	1	1	0	0	1	0	0	0	0	0	1	0	0	0	0	0	0	0	1	1	0	0	1	0	0	0
K74	2	2	0	0	0	0	1	0	0	1	0	0	0	0	0	1	0	0	1	0	1	0	1	0	1	0	0	1	0	1	0	0	0	1	0	0	0	0	0	0	0	1	0	0	0	0	1	0	0
K80	2	2	0	0	0	1	1	0	0	0	0	0	0	0	0	1	0	0	1	0	1	0	1	0	0	1	0	0	0	1	0	0	0	1	0	0	0	0	0	0	0	1	0	0	0	1	1	0	0
K79	2	2	0	1	0	1	1	0	0	0	0	0	0	0	0	1	0	1	0	0	1	0	1	0	1	1	0	1	0	1	0	0	0	1	0	0	0	0	0	0	0	1	0	0	0	0	1	0	0
K24	1	2	0	1	0	1	0	0	0	1	0	0	0	0	0	1	0	1	0	0	1	0	0	0	1	0	1	1	0	1	0	0	0	1	0	0	0	0	0	0	0	1	0	0	0	0	1	0	0
K89	1	2	0	0	0	0	1	0	0	0	0	0	0	0	0	1	0	0	0	0	1	0	1	0	1	1	0	1	0	1	0	0	0	1	0	0	0	0	0	0	0	1	0	0	0	1	0	0	0
K98	2	2	0	1	0	1	0	0	0	0	1	0	0	0	0	1	0	1	0	0	1	0	0	1	0	0	0	1	0	1	0	0	0	1	0	0	0	0	0	0	0	0	0	0	0	1	1	0	0
K75	2	2	0	0	0	0	1	0	0	0	1	0	0	0	0	1	0	0	1	0	1	0	0	0	1	0	1	1	0	1	0	0	0	1	0	0	0	1	0	0	0	1	0	0	0	0	1	0	0
K81	2	2	0	1	0	1	1	0	0	0	0	0	0	0	0	1	0	0	1	0	1	0	1	1	1	0	0	0	0	1	0	0	1	1	0	0	0	0	0	0	0	1	1	0	0	0	1	0	0
K17	2	2	0	0	0	0	0	0	0	0	1	0	0	0	0	1	0	0	0	0	1	0	0	1	0	1	0	0	0	1	0	0	0	0	0	0	0	0	0	0	0	1	0	0	0	1	0	0	0
K93	2	2	0	0	0	0	1	0	0	1	0	0	0	0	0	1	1	0	0	0	1	0	1	1	0	1	0	1	0	1	0	0	0	1	0	0	0	0	0	0	0	1	0	0	0	0	0	0	0
K92	2	2	0	0	0	0	1	0	0	0	0	0	0	0	0	1	0	1	0	0	1	0	1	0	1	0	1	1	0	1	0	0	0	1	0	0	0	0	0	0	0	1	1	0	0	0	0	0	0
K12	1	2	0	0	0	0	0	0	0	0	1	0	0	0	0	1	1	0	0	0	1	0	0	1	0	0	0	0	1	1	0	0	0	0	0	0	0	0	0	0	0	1	0	0	0	1	0	0	0
K90	1	2	0	0	0	0	1	0	0	1	0	0	0	0	0	1	0	0	0	0	0	0	1	0	1	1	0	1	1	1	0	0	0	0	0	0	0	0	0	0	0	1	0	0	0	1	0	0	0
K71	1	2	0	0	0	0	1	0	0	0	1	0	0	0	0	1	0	0	0	0	1	0	0	0	0	1	1	0	1	1	0	0	0	1	0	0	0	0	0	0	0	1	0	0	0	0	0	0	0
K82	1	2	0	0	0	0	1	0	0	0	0	1	0	1	0	1	0	0	0	0	0	1	1	0	1	1	0	1	0	1	0	0	0	1	0	0	0	0	1	0	0	1	0	0	0	0	1	0	0
K86	1	2	0	0	0	0	0	0	0	1	0	1	0	1	0	1	0	0	0	0	1	0	0	1	0	0	0	0	0	0	0	0	0	1	0	0	0	0	0	0	0	0	0	0	0	1	0	0	0
K05	1	2	0	1	0	1	0	0	0	0	0	0	0	0	0	1	0	0	0	0	1	0	0	1	0	0	1	1	0	1	0	0	0	1	0	0	0	0	0	0	0	1	0	0	0	1	0	0	0
K76	2	2	0	1	0	1	0	0	0	1	0	0	0	0	0	1	0	0	1	0	1	0	0	0	1	1	0	0	0	1	0	0	1	0	0	0	0	0	0	0	0	0	0	0	0	0	1	0	0
K99	2	2	0	1	0	1	0	0	0	0	1	0	0	0	0	1	0	0	0	0	1	0	0	1	0	1	0	0	1	1	0	1	0	1	0	0	0	0	0	0	0	1	0	0	0	1	0	0	0
K78	1	2	0	1	0	1	1	0	0	0	0	0	0	0	0	1	0	0	1	0	1	0	0	0	1	1	0	0	0	1	0	0	0	1	0	0	0	0	0	0	0	1	0	0	0	0	1	0	0
K95	1	2	0	1	0	0	0	1	0	0	0	0	0	0	0	1	0	0	0	0	1	0	0	1	0	1	0	0	0	1	0	0	0	1	0	0	0	0	0	0	0	1	0	0	0	1	0	0	0
K72	1	2	0	0	0	0	1	0	0	0	0	0	0	0	0	1	0	0	0	0	1	0	1	0	0	1	1	1	1	1	0	0	0	1	0	0	0	0	0	0	0	1	0	0	0	0	1	0	0
K10	1	2	0	1	0	1	1	0	0	0	0	0	0	0	0	1	0	0	0	0	1	0	1	1	0	0	0	0	0	1	0	0	1	0	0	0	0	0	0	0	0	1	0	0	0	1	0	0	0
K84	1	2	0	0	0	0	1	0	0	0	0	1	0	0	0	1	0	0	1	0	1	0	0	1	1	0	0	1	0	0	0	0	0	0	0	0	0	0	0	0	0	0	0	0	0	1	0	0	0
K70	1	2	0	0	0	0	1	0	0	0	0	0	0	0	1	1	0	0	1	0	1	0	0	0	1	0	1	0	1	1	0	0	0	1	0	0	0	0	0	0	0	0	1	0	0	0	1	0	0
K88	1	2	0	0	0	0	0	0	0	1	0	1	0	1	0	1	0	0	0	0	1	0	1	1	0	1	0	1	0	1	0	0	0	1	0	0	0	0	0	0	0	0	0	0	0	1	0	0	0
K83	1	2	0	0	0	0	0	0	0	0	1	1	0	1	0	1	0	0	1	0	1	1	0	0	1	0	0	1	0	1	0	0	0	1	0	0	0	0	0	0	0	0	0	0	0	0	1	0	0
K96	1	2	0	1	0	1	0	1	0	0	0	0	0	0	0	1	1	0	0	0	1	0	0	1	0	1	0	1	0	1	0	0	0	1	0	0	0	0	0	0	0	1	0	0	0	1	0	0	0
K77	1	2	0	1	0	0	1	1	0	0	0	0	0	0	0	1	0	0	1	0	1	0	0	0	1	1	0	1	0	1	0	0	0	1	0	0	0	0	0	0	0	0	0	0	0	1	0	0	0
K21	2	2	0	0	0	0	0	0	0	0	1	0	0	0	0	1	0	0	0	0	1	0	0	1	0	0	0	0	0	1	0	0	0	1	0	0	0	0	0	0	0	0	0	0	0	1	0	0	0
[truncated: 14 more columns]

## Sheet: KoRV
Koala number	KoRVA10	KoRVA11	KoRVA13	KoRVA16	KoRVA21	KoRVA33	KoRVA36	KoRVA6	KoRVA7	KoRVBtoI113	KoRVBtoI269	KoRVA0	KoRVA31	KoRVA23	KoRVA3	KoRVA18	KoRVA2	KoRVA22	KoRVA8	KoRVA12	KoRVA14	KoRVA26	KoRVA35	KoRVBtoI139	KoRVBtoI14	KoRVBtoI142	KoRVA27	KoRVA32	KoRVBtoI130	KoRVBtoI172	KoRVBtoI175	KoRVBtoI180	KoRVA34	KoRVBtoI132	KoRVBtoI283	KoRVBtoI73	KoRVBtoI281	KoRVBtoI115	KoRVBtoI178	KoRVBtoI254	KoRVBtoI38	KoRVBtoI51	KoRVBtoI6	KoRVBtoI225	KoRVBtoI156	KoRVBtoI308	KoRVBtoI75	KoRVBtoI251	KoRVBtoI36
K01	0	0.00168814	3.51695e-06	0.00164593	0.000193432	0	0	1.40678e-05	0.900878	0.0681375	0	0	0	0	3.86865e-05	0	0	0	0	0	0.000460721	0	0	1.05509e-05	2.46187e-05	0.000460721	0	1.05509e-05	0	0	0	0	0	0	0.0214147	0	0	0	0	0	0	0	0	0	0	0	0	0	0
K02	0	0.000112082	3.50257e-06	0	0	0	0	3.50257e-06	0.933437	0.0657397	0	0	0	0	2.80205e-05	0	0	0	0	0	0.000455334	0	0	0	0	0.000210154	0	7.00513e-06	0	0	0	0	3.50257e-06	0	0	0	0	0	0	0	0	0	0	0	0	0	0	0	0
K03	0	0.000206054	0	0	0	0	0	1.26802e-05	0.931251	0.062878	0.000523059	0	0	0	9.51016e-06	0	0	3.17005e-06	0	0	0.000465998	0	1.26802e-05	0	0	0.000190203	0	0	9.51016e-06	0	0	0	0	3.17005e-05	0	0	0	0	0	0	0	0	0	0	0	0	0	0	0
K04 T2	0	0.000108247	0.000710665	0	5.17703e-05	0	0	0	0.895207	0.083835	0	0	0	0	0.0002212	0	0	0	0	0	0.000465933	0	0	9.41278e-06	2.3532e-05	0.000225907	0	4.70639e-05	0	0	0	0	0	0	0.0140298	0	0	0	0	0	0	0	0	0	0	0	0	0	0
K04 T1	0	0.00013439	0.000698827	5.37559e-06	2.6878e-05	0	0	1.07512e-05	0.892596	0.0817198	0	5.37559e-06	0	0	0.000112887	0	0	0	0	0	0.000473052	0	0	0	0	0.000198897	0	1.07512e-05	0	0	0	0	0	0	0.0184974	0	0	0	0	0	0	0	0	0	0	0	0	0	0
K06	0	0.0033001	2.92784e-05	0.000853257	0.00133426	0	0	8.36526e-06	0.91462	0.0765087	0	0	0	0	0.000246775	0	0	0	0	0	0.000439176	0	0	0	0	0.000171488	0	8.36526e-06	0	0	0	0	0	0	0	0	0	0	4.18263e-06	0	0	0	0	0	0	0	0	0	0
K07	0	9.08751e-05	0	0	6.99039e-06	0	0	1.39808e-05	0.927227	0.0718822	3.4952e-06	0	6.99039e-06	0	1.04856e-05	0	0	0	0	0	0.00035651	0	0	0	0	0.000328548	0	1.39808e-05	0	0	0	0	0	0	4.89327e-05	0	0	0	0	0	0	0	0	0	0	0	0	0	0
K09 T2	0	8.50709e-05	0	2.8357e-06	0	0	0	5.67139e-06	0.923816	0.0679915	0	0	0	0	2.55213e-05	0	0	0	0	0	0.000473561	0	0	5.67139e-06	5.67139e-06	0.000167306	0	2.8357e-06	0	0	0	0	0	0	0.00637465	0	0	0	0	0	0	0	0	0	0	0	0	0	0
K39	0	0.000100411	0	0	0	0	0	0	0.918667	0.0794706	0	0	0	0	0.000100411	0	0	0	0	0	0.000775901	0	0	0	0	0.000146052	0	3.6513e-05	0	0	0	0	0	0	0	0	0	0	0	0	0	0	0	0	0	0	0	0	0
K11 T1	0	0.000171807	0	0	0	0	0	1.27265e-05	0.905264	0.0934503	0	0	0	0	2.54529e-05	0	0	0	0	0	0.000400883	0	0	0	0	0.000152717	0	6.36323e-06	0	0	0	0	0	0	0	0	0	0	0	0	0	0	0	0	0	0	0	0	0
K13	0	0.00398031	1.41648e-05	0.0008853	0.00107653	0	0	7.0824e-06	0.925422	0.0649456	0	0	0	0	3.5412e-05	0	0	0	0	0	0.000517015	0	0	0	0	0.000212472	0	2.12472e-05	0	0	0	0	0	0	0	0	0	0	0	0	0	0	0	0	0	0	0	0	0
K37	0	0.00338565	0	0.000432211	0.000464227	0	0	0	0.916023	0.0774298	0	1.60078e-05	0	0	0.000152074	0	0	0	0	0	0.000528258	0	0	0	0	0.000168082	0	1.60078e-05	0	0	0	0	0	0	0	0	0	0	0	0	0	0	0	0	0	0	0	0	0
K15	0	0.00297884	0	0.00105241	0.000570797	0	0	0	0.9212	0.0689534	0	0	0	0	4.16206e-05	0	0	0	0	0	0.000457826	0	0	0	0	0.000172428	0	5.9458e-06	0	0	0	0	0	0	5.9458e-06	0	0	0	0	0	0	0	0	0	0	0	0	0	0
K34	0	0.000402844	0	0	5.03555e-06	0	0	0	0.88382	0.0693546	1.51067e-05	0	0	0	2.01422e-05	0	0	5.03555e-06	0	0	0.000332346	0	0	0	0	0.000120853	0	0	0	0	0	0	0	0	0	0	0	0	0	0	0	0	0	0	0	0	0	0	0
K91	0	8.85515e-05	0	0	0.000604593	0	0	0	0.882785	0.0765177	0.0051482	0	0	0	0.000134354	0	0	0	0	6.107e-05	0.000879408	0	0	0	0	0.000232066	0	9.1605e-06	0	0	0	0	0	0	0	0	0	0	0	0	0	0	0	0	0	0	0	0	0
K38	0	0.00103592	0	0.000335151	9.14049e-05	0	0	0	0.917172	0.0786234	0	0	0	0	5.33195e-05	0	0	0	0	0	0.000548429	0	0	0	0	0.000167576	0	0	0	0	0	0	0	0	0	0	0	0	0	0	0	0	0	7.61707e-06	0	0	0	0	0
K36	0	0.00303143	3.28788e-06	0.000835122	0.000989653	0	0	0	0.912003	0.0801981	3.28788e-06	0	0	0	9.86365e-05	0	0	0	0	0	0.000440576	0	0	0	0	0.000131515	0	3.28788e-06	0	0	0	0	0	0	0	0	0	0	0	0	0	0	0	0	0	0	0	0	0
K66	0	0.000157216	0	0	4.49188e-06	0	0	4.49188e-06	0.929388	0.0685281	0	0	0	0	1.34756e-05	0	0	0	0	0	0.000296464	0	0	0	0	0.000125773	0	8.98376e-06	0	0	0	0	0	0	0	0	0	0	0	0	0	0	0	0	0	0	0	0	0
K31	0	0.000663263	0	0	0	0	0	0	0.890958	0.0769885	3.33298e-06	0	0	0	0.000199979	0	0	0	0	0	0.000433287	0	0	0	0	0.000109988	0	9.99893e-06	0	0	0	0	0	0	0	0	0	0	0	0	0	0	0	0	0	0	0	0	0
K14	0	0.000101919	0	0	0	0	0	0	0.899452	0.0997415	0	0	0	0	0.000194572	0	0	0	0	0	0.000157511	0	0	0	0	0.000185307	0	9.26535e-06	0	0	0	0	0	0	0	0	0	0	0	0	0	0	0	0	0	0	0	0	0
K32	0	0.000148246	0	0	0.000435275	0	0	0	0.884299	0.0710981	0.0013626	0	0	0	6.30833e-06	0	9.4625e-06	0	0	5.6775e-05	0.000507821	0	0	0	0	0.000154554	0	6.30833e-06	0	0	0	0	0	3.15417e-06	0	0	0	0	0	0	0	0	0	0	0	0	0	0	0
K16 T1	0	4.2345e-05	0	0	0.000708316	0	0	0	0.888506	0.0810021	0.00514299	0	0	0	0.000173229	0	0	0.000354158	7.69909e-06	5.38936e-05	0.00327211	0	0	0	0	0.000161681	0	7.69909e-06	0	0	0	0	0	0	0	0	0	0	0	0	0	0	0	0	0	0	0	0	0
K16 T2	0	8.99629e-05	0	0	0.00057498	0	0	7.82286e-06	0.886158	0.0850227	0.00418914	0	0	0	0.000211217	0	0	0.0002738	7.82286e-06	5.476e-05	0.00255807	0	0	0	0	0.0002738	0	2.34686e-05	0	0	0	0	0	0	0	0	0	0	0	0	0	0	0	0	0	0	0	0	0
K18	0	4.32099e-05	0	0	0.000814815	0	0	0	0.88116	0.086463	0.00511728	0	1.23457e-05	0	6.17284e-05	0	0	0	0	0.000141975	0.000962963	0	0	0	0	0.000166667	0	6.17284e-06	0	0	0	0	0	0	0	0	0	0	0	0	0	0	0	0	0	0	0	0	0
K19	0	0.00015029	0	0	0	0	0	0	0.898513	0.100232	0	0	0	0	0.000219343	0	0	0	0	0	0.0005971	0	0	0	0	0.000276209	0	4.0619e-06	0	0	0	0	0	0	4.0619e-06	0	0	0	0	0	0	0	0	0	0	0	0	0	0
K20 T1	0	6.7498e-05	0	3.3749e-06	0	0	0	0	0.930653	0.0684126	0	0	0	0	3.03741e-05	0	0	0	0	0	0.000577108	0	0	0	0	0.000229493	0	1.34996e-05	0	0	0	0	6.7498e-06	0	0	0	0	0	0	0	0	0	0	0	0	0	0	0	0
K20 T2	0	6.83389e-05	0	0	0	0	0	0	0.933448	0.0656327	0	0	0	0	2.05017e-05	0	0	0	0	0	0.000522793	0	0	0	0	0.000283607	0	2.39186e-05	0	0	0	0	0	0	0	0	0	0	0	0	0	0	0	0	0	0	0	0	0
K08	0	0.000102486	0	0	0	0	0	0	0.908502	0.0793059	0.000519751	0.000322099	0	0	0.000230594	0	0	0	0	0	0.00189233	0	0	0	0	0.00034772	0	7.32043e-06	0	0	0	0	0	0	0	0	0	0	0	0	0	0	0	0	0	0	0	0	0
K97	0	0.000129765	0	0	2.9492e-06	0	0	0	0.909147	0.089694	0	0	2.9492e-06	0	0.000274276	0	0	0	0	0	0.000465974	0	0	0	0	0.000262479	0	1.17968e-05	0	0	0	0	0	0	0	0	0	0	0	0	0	0	0	0	0	0	0	0	0
K25 T1	0	0.000153914	0	0	4.15984e-06	0	0	0	0.914457	0.0724436	0.00225047	0.000361906	6.23976e-05	0	5.40779e-05	0	0	0.000133115	1.24795e-05	0	0.000790369	0	0	0	0	0.000311988	0	1.24795e-05	0	0	0	0	0	0	0	0	0	0	0	0	0	0	0	0	0	0	0	0	0
K25 T2	0	8.9703e-05	0	0	3.09321e-06	0	0	6.18642e-06	0.917792	0.0696714	0.00167343	0.000244363	3.09321e-05	0	3.71185e-05	0	0	9.27962e-05	0	0	0.000637201	0	0	0	0	0.0003186	0	4.02117e-05	0	0	0	0	0	0	0	0	0	0	0	0	0	0	0	0	0	0	0	0	0
K26	0	0.000119319	0	0	0	0	0	0.000155633	0.866607	0.0916057	0.00409834	0.000757415	5.18777e-06	0	0.000295703	0	0	0.000347581	3.11266e-05	0	0.00378189	0	3.63144e-05	0	0	0.000337205	0	9.85677e-05	3.63144e-05	0	3.63144e-05	0	0	3.11266e-05	0	5.18777e-06	5.18777e-06	0	0.00103755	0	0.000664035	5.18777e-06	0.00173272	0.0126478	3.11266e-05	0.000124507	0	0.000134882	4.66899e-05
K27	0	9.40544e-05	0	0	0.000623546	0	0	0	0.887138	0.0657545	0.00290175	0	0	0	0.000128889	0	0	0	0	0.000118439	0.000773336	0	0	0	0	0.000177658	0	3.4835e-05	0	0	0	0	0	0	0	0	0	0	0	0	0	0	0	0	0	0	0	0	0
K28	0	0.000108843	0	0	0	0	0	0.000123356	0.890536	0.0625558	0.00104852	0	0	1.81405e-05	0.000101587	0	0	0	9.07026e-05	0	0.000442629	0	9.07026e-05	0	0	0.000264852	0	1.08843e-05	0	0	5.44216e-05	0	0.0257487	0.00106303	0	0.000395463	0	0	0	0	0	0	0	0	3.6281e-06	0	0	4.71654e-05	0
K29 T2	0	0.000111008	0	0	3.70028e-06	0	0	0	0.934165	0.0648067	0	0	0	0	4.07031e-05	0	0	3.70028e-06	0	0	0.000547641	0	0	0	0	0.000318224	0	0	0	0	0	0	0	0	0	0	0	0	0	0	0	0	0	0	0	0	0	0	0
K29 T3	0	4.88189e-05	0	6.97413e-06	0.000808999	0	0	0	0.893547	0.0813463	0	0	0	0	4.88189e-05	0	0	0	0	0	0.000543982	0	0	0	0	0.000230146	0	6.97413e-06	0	0	0	0	0	0	0	0	0	0	0	0	0	0	0	0	0	0	0	0	0
K29 T1	0	0.000110348	0	0	3.80512e-06	0	0	0	0.936089	0.0629062	0	0	3.80512e-06	0	2.28307e-05	0	0	0	0	0	0.00049847	0	0	0	0	0.000353876	0	1.14154e-05	0	0	0	0	0	0	0	0	0	0	0	0	0	0	0	0	0	0	0	0	0
K33 T1	0	0.000157022	0	0	0	0	0	1.57022e-05	0.933364	0.0656431	7.85111e-06	0	0	0	7.85111e-05	0	0	0	0	0	0.000510322	0	0	0	0	0.000196278	0	1.17767e-05	0	0	0	0	0	0	0	0	0	0	0	0	0	0	0	0	0	0	0	0	0
K33 T2	0	5.17792e-05	0	0	7.96603e-06	0	0	3.98302e-06	0.928461	0.0706388	7.96603e-06	0	0	0	4.77962e-05	0	0	0	0	0	0.000477962	0	0	0	0	0.000282794	0	7.96603e-06	0	0	0	0	3.98302e-06	0	0	0	0	0	0	0	0	0	0	0	0	0	0	0	0
K35	0	0.000173858	0	0	0	0	0	1.24184e-05	0.917498	0.0630856	0	0	0	0	4.34645e-05	0.00016144	0	0	0	0	0.000440854	0	0	0	0	0.000173858	0	0	0	0	0	0	0	0	0	0	0	0	0	0	0	0	0	0	0	0	0	0	0
K09 T1	0	8.18045e-05	0	0	0	0	0	0	0.913585	0.0725606	0	0	0	0	1.11552e-05	0	0	0	0	0	0.000405304	0	0	7.43677e-06	7.43677e-06	0.000185919	0	2.60287e-05	0	0	0	0	0	0	0.0105565	0	0	0	0	0	0	0	0	0	0	0	0	0	0
K73	0	9.61156e-05	0	0	3.31433e-06	0	0	9.94299e-06	0.910964	0.0712946	0.000586637	0.000510407	3.31433e-06	0	4.9715e-05	0	0	0	0	0	0.0020814	0	0	0	0	0.000334747	0	1.32573e-05	0	0	0	0	0	0	0	0	0	0	0	0	0	0	0	3.31433e-06	0	0	0	0	0
K40	0	0.000405341	0	0	7.72079e-06	0	0	0	0.914315	0.070429	0.000849286	0.00020074	6.17663e-05	0	2.70227e-05	0	0	3.86039e-05	0	0	0.000544315	0	0	0	0	0.000235484	0	2.31624e-05	0	0	0	0	0	0	0	0	0	0	0	0	0	0	0	0	0	0	0	0	0
K41 T1	0	5.62398e-05	0	0	0.000257766	0	0	0	0.888955	0.0818149	0.00102169	0	0	0	8.43597e-05	0	0	0	0	3.74932e-05	0.000524905	0	0	0	0	0.000271826	0	4.68665e-06	0	0	0	0	0	0	4.68665e-06	0	0	0	0	0	0	0	0	0	0	0	0	0	0
K41 T2	0	8.39935e-05	0	3.81789e-06	0.000561229	0	0	0	0.881164	0.089854	0.0032452	0	0	0	0.00021762	0	0	0	0	0.000106901	0.000965925	0	0	0	0	0.000267252	0	2.29073e-05	0	0	0	0	0	0	0	0	0	0	0	0	0	0	0	0	0	0	0	0	0
K43 T2	0	0.000102905	0	0	0	0	0	3.57929e-05	0.883279	0.0851603	0.000483204	0.000192387	0	0	0.000178965	0	0	0.00022818	0	0	0.00184333	1.78965e-05	0	0	0	0.000170016	0	2.68447e-05	0	0	0	8.94823e-06	0	0	0	0	0	0	0.0150464	0	0.000116327	0	0	0.00104247	4.47411e-06	0.000246076	3.57929e-05	0	0
K43 T1	0	5.17177e-05	0	0	0	0	0	0.000469769	0.870908	0.0772619	0.00532261	0.000788695	0	0	0.000198251	0	0	0.000422361	1.72392e-05	0	0.00849463	0.00022411	5.17177e-05	0	0	0.000206871	0	4.30981e-05	9.48157e-05	3.44784e-05	0	1.72392e-05	0	0	0	0	0	0	0.0144853	0	0.000624922	8.61961e-06	0	0.00786109	8.61961e-05	1.72392e-05	4.74079e-05	7.75765e-05	2.58588e-05
K46	2.13189e-05	0.00147101	0	0	8.52757e-05	0	0.000106595	0	0.908968	0.0650725	0.000767482	0	0	0	3.55316e-05	0	0	0	0	2.13189e-05	0.000469016	0	0	0	0	0.000184764	0	3.55316e-05	0	0	0	0	0	0	0	0	0	0	0	0	0	0	0	0	0	0	0	0	0
K11 T2	6.01445e-05	0.000317125	0	0	0	4.37414e-05	7.65475e-05	1.09354e-05	0.941769	0.0554696	0	0	0	0	2.73384e-05	5.46768e-06	0	0	0	0	0.000590509	0	0	0	0	0.000224175	0	0	0	0	0	0	0	0	0	0	0	0	0	0	0	0	0	0	0	0	0	0	0
K49	5.05848e-05	0.000106228	0	0	0	4.55263e-05	4.55263e-05	0	0.936562	0.0466847	0.000667719	0.000480555	5.05848e-06	0	2.02339e-05	0	0	0	0	0	0.00234207	0	0	0	0	0.000404678	0	2.52924e-05	0	0	0	0	0	0	0	0	0	0	0	0	0	0	0	0	0	0	0	0	0
K51 T1	4.26965e-05	0.000138764	0	0	0.000330898	2.66853e-05	4.26965e-05	0	0.926525	0.045317	0.00416825	0	0	5.33706e-06	5.33706e-06	0	0	0	0	8.5393e-05	0.000949997	0	0	0	0	0.000410954	0	2.66853e-05	0	0	0	0	0	0	0	0	0	0	0	0	0	0	0	0	0	0	0	0	0
K51 T2	7.5516e-05	0.000156841	0	0	0.000284637	1.16178e-05	8.71338e-05	1.16178e-05	0.92754	0.0482024	0.00332851	0	0	0	0	0	0	0	0	4.06624e-05	0.000981708	0	0	0	0	0.000331109	0	1.16178e-05	0	0	0	0	5.80892e-06	0	0	0	0	0	0	0	0	0	0	0	0	0	0	0	0
K54 T1	5.31731e-05	7.97597e-05	0	0	0.000225986	3.32332e-05	7.3113e-05	3.98798e-05	0.869673	0.0499428	0.000225986	0	0	6.64664e-06	1.32933e-05	0	0	0	0.000378858	3.98798e-05	0.000804243	0	1.32933e-05	0	0	0.000458618	0.000119639	0.0084944	0	0	0	0	0.0174009	0.000139579	0	0.000199399	0	0	0	0	0	0	0	0	0	0	0	0	0
K54 T2	5.14101e-05	0.000110165	0	0	0.000176263	5.14101e-05	8.07873e-05	5.87544e-05	0.866363	0.0507712	0.00047738	0	0	7.3443e-06	7.3443e-06	0	1.46886e-05	0	0.000550823	2.20329e-05	0.000749119	0	4.40658e-05	0	0	0.000330494	0.000279083	0.015188	0	0	0	0	0.016745	0.000315805	0	0.000301116	0	0	0	0	0	0	0	0	1.46886e-05	0	0	7.3443e-06	0
K56	6.56465e-05	0.000111599	0	0	0	3.93879e-05	3.93879e-05	6.56465e-06	0.897506	0.0515063	0	1.31293e-05	0	0	6.56465e-06	0.000597383	0	0	0	0	0.000498914	0	0	0	0	0.000321668	0	1.31293e-05	0	0	0	0	0	0	0	0	0	0	0	0	0	0	0	0	0	0	0	0	0
K29 T4	1.37716e-05	8.95157e-05	0	0	0.000716125	5.50866e-05	6.19724e-05	1.37716e-05	0.923657	0.0532343	0	0	0	0	2.06575e-05	0	0	0	0	0	0.000784983	0	0	0	0	0.000344291	0	6.88582e-06	0	0	0	0	0	0	0	0	0	0	0	0	0	0	0	0	0	0	0	0	0
K57	0	0.000112791	0	4.69962e-06	4.69962e-06	6.10951e-05	8.45932e-05	0	0.932119	0.0459764	4.69962e-06	0	0	1.87985e-05	0.00099632	0.000136289	9.39925e-06	0	0.000155088	0	0.000601552	0	0	0	0	0.000399468	0	0.000925826	0	0	0	0	9.39925e-05	0	0	0	0	0	0	0	0	0	0	0	0	0	0	0	0
K58	0	5.33665e-05	0	0	9.70299e-06	5.33665e-05	8.24754e-05	0	0.934694	0.0552537	0	0	0	4.8515e-06	5.33665e-05	9.21784e-05	4.8515e-06	0	0.000232872	0	0.000548219	0	0	0	0	0.00038812	0	2.9109e-05	0	0	0	0	0	0	0	0	0	0	0	0	0	0	0	0	0	0	0	0	0
K59	0	0.000122168	0	0	0.00197912	2.44335e-05	4.88671e-05	0	0.896776	0.0588278	0.00719161	0	0	0	1.6289e-05	0	0	0	0	0.000195468	0.00109951	0	0	0	0	0.000358359	0	4.07226e-05	0	0	0	0	0	0	0	0	0	0	0	0	0	0	0	0	0	0	0	0	0
K62	0	0.000148924	0	0	0.000440298	1.29499e-05	6.47496e-05	0	0.9187	0.0488989	0.00550372	0	0	0	2.58999e-05	0	0	0	0	9.71245e-05	0.00124319	0	0	0	0	0.000323748	0	1.94249e-05	0	0	0	0	0	0	0	0	0	0	0	0	0	0	0	0	0	0	0	0	0
K94	0	9.21947e-05	0	7.0919e-06	0	0	4.25514e-05	0	0.902572	0.0659121	7.0919e-06	0	0	0	5.67352e-05	0.00029786	0	0	0	0	0.000808476	0	0	0	0	0.000255308	0	2.12757e-05	0	0	0	0	0	0	0	0	0	0	0	0	0	0	0	0	0	0	0	0	0
K30	0	4.49758e-05	0	0	0.000622166	2.24879e-05	0.000104944	0	0.924673	0.0435366	0.00630411	0	0	0	1.49919e-05	0	0	0	0	7.49597e-05	0.00344815	0	0	0	0	0.000284847	0	3.74799e-05	0	0	0	0	0	0	0	0	0	0	0	0	0	0	0	0	0	0	0	0	0
K87	0	4.09268e-05	0	0	0.000537895	2.33868e-05	3.50801e-05	0	0.875126	0.0767261	0.00700433	0	0	0	0.000128627	0	0	0.000263101	1.75401e-05	0.00012278	0.0036191	0	0	0	0	0.000175401	0	9.93937e-05	0	0	0	0	0	0	0	0	0	0	0	0	0	0	0	0	0	0	0	0	0
K85	0	4.70301e-05	0	0	0	9.40601e-05	5.64361e-05	4.70301e-05	0.91211	0.0536519	0.00207873	0.000291586	1.8812e-05	0	9.40601e-06	0	0	0.000338616	1.8812e-05	0	0.00323567	1.8812e-05	1.8812e-05	0	0	0.00032921	0	0	0	0	9.40601e-06	0	0	9.40601e-06	0	0	9.40601e-06	0	0.00102526	0	0.000874759	9.40601e-06	0.00862531	0.00691342	9.40601e-06	2.8218e-05	0	0.000498519	4.70301e-05
K74	6.48441e-05	0.000114724	0	0	0.000588584	1.4964e-05	7.48201e-05	9.97601e-06	0.904679	0.0605594	0.00554167	4.988e-06	4.988e-06	0	4.4892e-05	4.988e-06	0	0	0	7.48201e-05	0.00102254	0	0	0	0	0.00022446	0	1.9952e-05	0	0	0	0	0	0	0	0	0	0	0	0	0	0	0	0	0	0	0	0	0
K80	6.34585e-05	7.40349e-05	0	0	0.000211528	1.05764e-05	6.87467e-05	0	0.901507	0.0636489	0.00196192	0	0	0	8.98995e-05	0	0	0.000401904	2.11528e-05	1.05764e-05	0.000951877	0	0	0	0	0.000380751	0	2.6441e-05	0	0	0	0	0	0	0	0	0	0	0	0	0	0	0	0	0	0	0	0	0
K79	4.24871e-05	5.46262e-05	0	0	6.06958e-06	6.06958e-06	6.06958e-05	0	0.93128	0.0419772	0.00135352	1.21392e-05	0.00123819	0	6.06958e-06	0	0	0	0	0	0.00382384	0	0	0	0	0.00029741	0	6.06958e-06	0	0	0	0	0	0	0	0	0	0	0	0	0	0	0	0	0	0	0	0	0
K24	1.34995e-05	8.09968e-05	0	0	0	6.07476e-05	2.02492e-05	0	0.931659	0.0575955	0.000735721	0.000364486	6.74973e-06	0	3.37487e-05	0	0	0.000215991	1.34995e-05	0	0.00238941	0	0	0	0	0.000377985	0	2.02492e-05	0	0	0	0	0	0	0	0	0	0	0	0	0	0	0	0	0	0	0	0	0
K89	2.21891e-05	7.21145e-05	0	0	0.000671219	2.21891e-05	5.54727e-05	0	0.912325	0.0464029	0.00757756	0	0	0	1.10945e-05	0	0	0	0	8.3209e-05	0.00130915	0	0	0	0	0.000221891	0	1.10945e-05	0	0	0	0	0	0	0	0	0	0	0	0	0	0	0	0	0	0	0	0	0
K98	5.66871e-05	6.80245e-05	0	0	0	2.26748e-05	8.50306e-05	5.66871e-06	0.912798	0.0451626	0	0	0	0	1.70061e-05	0.000867313	0	1.70061e-05	0	5.66871e-06	0.00057254	0	0	0	0	0.00030611	0	2.26748e-05	0	0	0	0	5.66871e-06	0	0	0	0	0	0	0	0	0	0	0	0	0	0	0	0
K75	2.42467e-05	6.66784e-05	0	0	0	4.24317e-05	7.88017e-05	0.000169727	0.883131	0.057004	0.00301871	0.000781956	1.21233e-05	6.06167e-06	3.03084e-05	0	0	0.000303084	1.21233e-05	0	0.00456444	0	8.48634e-05	0	0	0.00029096	0	5.4555e-05	6.66784e-05	0	9.09251e-05	0	0	6.06167e-06	0	0	0	0	0.00104261	0	1.21233e-05	0	0	0.0283383	0.000175788	0.00025459	1.21233e-05	0.000206097	8.48634e-05
K81	3.07967e-05	0.000215577	0	0	0	1.53984e-05	6.15934e-05	0.000169382	0.878137	0.0511071	0.000538942	0	0	0	0	0.000461951	0	0	0	0	0.000631333	3.07967e-05	4.61951e-05	0	0	0.000354162	0	0	1.53984e-05	0	1.53984e-05	0	0	0	0	0	6.15934e-05	0.013489	0	0.00115488	0	0	0	0.00204798	0	0	0	0.00118567	0
K17	6.46663e-05	9.69995e-05	0	0	0	3.87998e-05	0.000116399	6.46663e-06	0.90075	0.0699043	6.46663e-06	0	0	0	0.000161666	0.000226332	0	0	0	0	0.000640197	0	0	0	0	0.000297465	0	4.52664e-05	0	0	0	0	0	0	0	0	0	0	0	0	0	0	0	0	0	0	0	0	0
K93	4.16657e-05	0.000101188	0	0	0	4.76179e-05	7.73791e-05	0	0.89227	0.0768553	0	0	0	0.000172615	0.0014583	0.000267851	0	0	0	0	0.000660699	0	0	0	0	0.000309516	0	2.3809e-05	0	0	0	0	0	0	0	0	0	0	0	0	0	0	0	0	0	0	0	0	0
K92	8.7277e-05	9.69744e-06	0	0	6.78821e-05	3.87898e-05	7.75795e-05	0	0.895268	0.0453355	1.93949e-05	0	0	0	9.69744e-06	0	0	0	0	0	0.000436385	0	0	0	0	0.000290923	0	0	0	0	0	0	0	0	0	0	0	0	0	0	0	0	0	0	0	0	0	0	0
K12	6.17219e-05	0.000105809	0	0	8.81741e-06	8.81741e-06	9.69915e-05	0	0.910151	0.0736518	0	0	0	0	8.81741e-05	0.000167531	0	0	8.81741e-06	0	0.000652488	0	0	0	0	0.000343879	0	2.64522e-05	0	0	0	0	0	0	0	0	0	0	0	0	0	0	0	0	0	0	0	0	0
K90	0.000101108	0.00012444	0	0	0	0	6.222e-05	7.7775e-05	0.895393	0.0596845	0.00230214	0.0003111	7.7775e-06	0	1.5555e-05	0	0	0.000474428	3.111e-05	0	0.00675865	0	0.000132218	0	0	0.000388875	0	4.6665e-05	6.222e-05	0	8.55525e-05	0	0	4.6665e-05	0	7.7775e-06	0	0	0	0	1.5555e-05	0	0	0.0232858	8.55525e-05	9.333e-05	0	0.000139995	3.88875e-05
K71	7.9964e-05	7.9964e-05	0	0	0	0.000109951	5.9973e-05	0	0.949163	0.0496876	1.9991e-05	0	0	0	9.9955e-06	0	0	0	0	0	0.000469789	0	0	0	0	0.000259883	0	1.9991e-05	0	0	0	0	0	0	0	0	0	0	0	0	0	0	0	0	0	0	0	0	0
K82	6.80265e-05	7.77446e-05	0	0	0	9.71808e-06	7.77446e-05	0.000106899	0.896123	0.0711266	0.00299317	0.000320697	9.71808e-06	0	0.000106899	0	0	0.000388723	1.94362e-05	0	0.00620013	4.85904e-05	9.71808e-06	0	0	0.000349851	0	2.91542e-05	2.91542e-05	0	9.71808e-06	0	0	0	0	0	0	0	0.00732743	0	0.000660829	3.88723e-05	9.71808e-06	0.00565592	9.71808e-05	0.000932936	9.71808e-06	0.000106899	9.71808e-06
K86	5.25619e-05	4.20495e-05	0	0	0	3.15371e-05	4.20495e-05	3.15371e-05	0.910592	0.0493556	0.00403675	0.000315371	0	0	2.10247e-05	0	0	0.000378445	5.25619e-05	0	0.00532977	4.20495e-05	0.000105124	0	0	0.000252297	0	1.05124e-05	2.10247e-05	0	3.15371e-05	0	0	1.05124e-05	0	0	0	0	0.00402624	0	0.00260707	8.4099e-05	0.00479364	0.00827324	6.30742e-05	0.000136661	0	0.000126148	7.35866e-05
K05	2.37522e-05	3.32531e-05	0	0	0.000603305	6.17557e-05	7.12565e-05	4.75044e-06	0.911742	0.0491908	0.00527773	0	4.75044e-06	0	4.75044e-06	0	0	0	0	9.02583e-05	0.00127787	0	0	0	0	0.000318279	0	2.85026e-05	0	0	0	0	0	0	0	0	0	0	0	0	0	0	0	0	0	0	0	0	0
K76	5.87168e-05	0.000137006	0	0	0	6.52409e-05	0.000137006	6.52409e-06	0.927472	0.0516969	0.000215295	0.000339253	0	0	6.52409e-06	0	0	0	0	0	0.00148097	0	0	0	0	0.000215295	0	1.30482e-05	0	0	0	0	0	0	0	0	0	0	0	0	0	0	0	0	0	0	0	0	0
K99	4.30515e-05	4.30515e-05	0	0	0	4.30515e-05	5.91958e-05	1.07629e-05	0.916781	0.0673164	5.38144e-06	0	0	0	8.07215e-05	0.000220639	0	0	0	0	0.000597339	0	0	0	0	0.000247546	0	5.38144e-06	0	0	0	0	0	0	0	0	0	0	0	0	0	0	0	0	0	0	0	0	0
K78	4.73261e-05	0.000113583	0	0	4.73261e-06	9.46522e-06	8.04543e-05	4.73261e-06	0.955551	0.0432466	9.46522e-06	0	0	0	1.41978e-05	0	0	0	0	0	0.000577378	0	0	0	0	0.000317085	0	9.46522e-06	0	0	0	0	0	0	0	0	0	0	0	0	0	0	0	0	0	0	0	0	0
K95	7.9769e-06	0.000135607	0	0	0	3.19076e-05	0.000135607	0	0.901972	0.068011	0	0	0	0.00107688	0.00141191	0.000247284	0	0	0.000542429	0	0.000446706	0	0	0	0	0.000374914	0	3.19076e-05	0	0	0	0	0	0	0	0	0	0	0	0	0	0	0	0	0	0	0	0	0
K72	4.08287e-05	0.00011432	0	0	0	8.16573e-06	4.89944e-05	0	0.922515	0.0576174	0	0	0	0	4.89944e-05	0.000212309	0	0	0	0	0.000587933	0	0	0	0	0.000408287	0	2.44972e-05	0	0	0	0	8.16573e-06	0	0	0	0	0	0	0	0	0	0	0	0	0	0	0	0
K10	2.48981e-05	0.00013279	0	0	0	0	0.000116191	0	0.912118	0.0525267	0.00122831	1.65988e-05	0.00112872	0	1.65988e-05	0	0	0	0	0	0.0039505	0	0	0	0	0.000331975	0	2.48981e-05	0	0	0	0	0	0	0	0	0	0	0	0	0	0	0	0	0	0	0	0	0
K84	6.76996e-05	8.70423e-05	0	0	0.000473897	3.86855e-05	5.80282e-05	1.93427e-05	0.880588	0.0661812	0.00256291	0	0	9.67137e-06	0.000106385	0	0	0	0	6.76996e-05	0.00123793	0	0	0	0	0.000338498	0	2.90141e-05	0	0	0	0	0	0	0	0	0	0	0	0	0	0	0	0	0	0	0	0	0
K70	2.03803e-05	9.68064e-05	0	0	0.000438176	3.56655e-05	4.07606e-05	0	0.915101	0.0591946	0.00395378	0	0	0	4.07606e-05	0	0	0	0	7.1331e-05	0.000906923	0	0	0	0	0.000224183	0	2.54754e-05	0	0	0	0	0	0	0	0	0	0	0	0	0	0	0	0	0	0	0	0	0
K88	1.08096e-05	7.02627e-05	0	0	0	3.78337e-05	5.9453e-05	7.02627e-05	0.927889	0.0533726	0.00181062	0.000372933	0	0	1.08096e-05	0	0	0.000356718	2.70241e-05	0	0.00290239	1.08096e-05	2.16193e-05	0	0	0.000345909	0	3.24289e-05	5.40482e-06	0	5.40482e-06	0	0	1.08096e-05	0	0	0	0	0.00091882	0	0.000702627	2.16193e-05	0.00191871	0.00264296	5.40482e-06	0.000113501	0	2.70241e-05	5.40482e-06
K83	5.86506e-05	0.000104268	0	0	0	1.95502e-05	7.16841e-05	0.000104268	0.906146	0.0516712	0.00386443	0.000625607	0.000215052	0	1.95502e-05	0	0	0.000775492	3.91004e-05	0	0.00592372	0	8.47176e-05	0	0	0.000241119	0	1.95502e-05	6.51674e-06	0	3.91004e-05	0	0	3.91004e-05	0	0	0	0	0.00101009	0	0.000391004	4.56172e-05	0.000905827	0.0129422	1.30335e-05	1.95502e-05	0	6.51674e-05	5.21339e-05
K96	1.36185e-05	9.53293e-05	0	0	0.00116211	8.62503e-05	6.80924e-05	0	0.888705	0.0448865	0.00742207	0	0	0	4.53949e-06	0	0	0	0	4.99344e-05	0.00103046	0	0	0	0	0.00026783	0	1.8158e-05	0	0	0	0	0	0	0	0	0	0	0	0	0	0	0	0	0	0	0	0	0
K77	3.3155e-05	6.631e-05	0	0	0.000418582	2.07219e-05	7.45987e-05	1.65775e-05	0.913155	0.0528449	2.90106e-05	0	0	0	1.65775e-05	0	0	0	0	8.28875e-06	0.000576068	0	0	0	0	0.000364705	0	3.3155e-05	0	0	0	0	1.24331e-05	0	0	0	0	0	0	0	0	0	0	0	0	0	0	0	0
K21	2.9367e-05	5.8734e-05	0	0	0	1.17468e-05	8.22277e-05	1.17468e-05	0.939833	0.0555272	0	0	0	0.00202045	0.000787036	0	5.8734e-06	0	0.000640201	0	0.000546227	0	0	0	0	0.000417012	0	1.76202e-05	0	0	0	0	5.8734e-06	0	0	0	0	0	0	0	0	0	0	0	0	0	0	0	0
[truncated: 265 more columns]
